# Supplementary material for: Characterizing the Composition of the Pediatric Gut Microbiome: A Systematic Review
Source: Nutrients. 2019 Dec 19;12(1):16. doi: 10.3390/nu12010016 (PMC7019424; doi:10.3390/nu12010016)
Supplement: Supplementary file 1 [file nutrients-12-00016-s001.zip]

Archive with 5 entries (4 files):
- SuppFigures_DEERING.pdf
- __MACOSX/
- __MACOSX/._SuppFigures_DEERING.pdf
- SuppTables_DEERING.xlsx
- __MACOSX/._SuppTables_DEERING.xlsx
