# Supplementary material for: Characterizing the Composition of the Pediatric Gut Microbiome: A Systematic Review
Source: Nutrients. 2019 Dec 19;12(1):16. doi: 10.3390/nu12010016 (PMC7019424; doi:10.3390/nu12010016)
Supplement: Supplementary file 1 [file nutrients-12-00016-s001.zip › SuppTables_DEERING.xlsx]

## Sheet: Main
Characterizing the composition of the pediatric gut microbiome: A systematic review
*Kane E Deering, School of Medical and Health Sciences, Edith Cowan University, Perth, WA 6027, Australia, k.deering@ecu.edu.au
Amanda Devine, School of Medical and Health Sciences, Edith Cowan University, Perth, WA 6027, Australia, a.devine@ecu.edu.au
Therese A O’Sullivan, School of Medical and Health Sciences, Edith Cowan University, Perth, WA 6027, Australia, t.osullivan@ecu.edu.au
Mary C Boyce, School of Science, Edith Cowan University, Perth, WA 6027, Australia, m.boyce@ecu.edu.au
Johnny Lo, School of Science, Edith Cowan University, Perth, WA 6027, Australia, j.lo@ecu.edu.au
Claus T Christophersen, WA Human Microbiome Collaboration Centre, School of Medical and Health Sciences, Edith Cowan University, Perth, WA 6027, Australia, School of Molecular and Life Sciences, Curtin University, Perth, WA 6102, Australia, c.christophersen@ecu.edu.au
Table	Title(s)
Table S1-S3	Weighted mean relative abundance (%) of bacteria at the phylum level
Table S4-S6	Weighted mean relative abundance (%) of bacteria at the family level
Table S7-S9	Weighted mean relative abundance (%) of bacteria at the genus level
Table S10	Alpha diversity from systematic review studies
Table S11	Short chain fatty acid concentrations from systematic review studies
Table S12	Detailed study information including dietary analysis

## Sheet: Table S1-S3
Table S1. Weighted mean relative abundance (%) of bacteria by geographical location at the phylum level
Geographical location	Firmicutes	Bacteroidetes	Actinobacteria	Proteobacteria	Verrumicrobia	Tenericutes	Fusobacteria	Other	Unknown
Africa (n = 2/4/38)	31.5605	55.4474	4.89079	2.05079					6.05053
Asia (n = 7/17/429)	54.8113	24.5424	9.82324	1.77429	0.19469	0.31039	0.11744	0.25195	8.17433
Central America (n = 2/6/466)	35.7426	58.1981	0.76865	4.96019	0.15467		0.03476	0.14702	0.0003
Europe (n = 4/6/130)	67.7438	21.1069	6.21923	2.31477	1.73538				0.93523
North America (n = 6/13/231)	68.9781	17.7876	9.40493	1.45413	1.5482	0.1008	0.0087	0.20027	0.5173
Overall (n = 18/46/1294)	51.0897	36.0192	5.98087	2.92687	0.57097	0.1209	0.05301	0.17222	3.07413
NB: n = number of studies/number of cohorts/number of participants
Table S2. Weighted mean relative abundance (%) of bacteria by ascending average age at the phylum level
Average cohort age, grouped	Firmicutes	Bacteroidetes	Actinobacteria	Proteobacteria	Verrumicrobia	Tenericutes	Fusobacteria	Other	Unknown
< 4 years (n = 7/10/154)	73.7794	13.0182	10.3534	0.86854	0.38092	0.0338	0.0206	0.31802	1.22711
4 - < 6 years (n = 4/8/111)	52.5444	34.1943	6.39721	2.45488	1.65967	0.01873	0.00517	0.00536	2.72032
6 - < 8 years (n = 1/2/22)	39.255	51.52	2.93	1.085	5.025			0.015	0.17
8 - < 10 years (n = 5/15/551)	53.0442	32.8053	7.67865	3.43142	0.19835	0.11099	0.10193	0.09131	2.53777
10+ years (n = 7/11/456)	41.282	47.3669	2.49855	3.21609	0.60549	0.19298	0.01904	0.26896	4.57223
Overall (n = 18/46/1294)	51.0897	36.0192	5.98087	2.92687	0.57097	0.1209	0.05301	0.17222	3.07413
NB: n = number of studies/number of cohorts/number of participants
Table S3. Weighted mean relative abundance (%) of bacteria by 16S rRNA region at the phylum level
16s rRNA Region	Firmicutes	Bacteroidetes	Actinobacteria	Proteobacteria	Verrumicrobia	Tenericutes	Fusobacteria	Other	Unknown
V1-V3 (n = 5/10/288)	50.3216	39.9472	2.5749	6.01184	0.15274	0.30556	0.2045	0.03238	0.44931
incl V4 (n = 5/12/442)	36.8732	52.225	2.23912	2.559	1.32651			0.31899	4.48107
incl V6 (n = 7/23/559)	63.0331	21.0877	10.7415	1.62025	0.19415	0.12243	0.01424	0.12326	3.06335
Whole genome (n = 1/1/5)	16.785	46.515	0.6975	3.8325			0.3475	0.7275	31.095
Overall (n = 18/46/1294)	51.0897	36.0192	5.98087	2.92687	0.57097	0.1209	0.05301	0.17222	3.07413
NB: n = number of studies/number of cohorts/number of participants

## Sheet: Table S4-S6
Table S4. Weighted mean relative abundance (%) of bacteria by geographical location at the family level
Geographical location	Bacteroidaceae	Lachnospiraceae	Ruminococcaceae	Prevotellaceae	Bifidobacteriaceae	Veillonellaceae	Enterobacteriaceae	Coriobacteriaceae	Peptostreptococcaceae	Porphyromonadaceae	Alcaligenaceae	Rikenellaceae	Other	Unknown
Africa (n = 1/3/24)				46.4967										53.5033
Asia (n = 3/13/351)	9.8498	26.0728	18.5824	9.50449	11.9781	2.49641	0.887743	2.95871	1.95535	0.811122	0.353164	0.517177	6.08495	7.94769
Central America (n = 2/6/466)	23.1024	11.0797	7.02338	15.3685	0.395691	0.986189	2.0459		0.120798	0.829255	1.15609	0.512755	3.05476	34.3897
Europe (n = 3/4/130)	21.9069	14.6746	27.7523	1.94554	4.17462	3.78923	0.3					1.42154	3.03231	21.0029
North America (n = 1/1/8)	12.5	27	21		6	5							24	4.5
Overall (n = 10/27/979)	17.5392	16.791	13.8622	12.1212	5.08622	1.90848	1.33196	1.06078	0.758548	0.685533	0.676913	0.618256	4.23446	23.3562
NB: n = number of studies/number of cohorts/number of participants
Table S5. Weighted mean relative abundance (%) of bacteria by ascending average age at the family level
Average cohort age, grouped	Bacteroidaceae	Lachnospiraceae	Ruminococcaceae	Prevotellaceae	Bifidobacteriaceae	Veillonellaceae	Enterobacteriaceae	Coriobacteriaceae	Peptostreptococcaceae	Porphyromonadaceae	Alcaligenaceae	Rikenellaceae	Other	Unknown
< 4 years (n = 4/4/57)	31.0512	13.853	14.0633	2.9307	3.24895	0.749474	0.74	0.006667		0.024912		0.004561	4.31368	29.0135
4 - < 6 years (n = 1/3/32)				33.4263										66.5738
8 - < 10 years (n = 4/15/523)	11.4315	20.9281	14.0577	9.44969	8.12234	1.84636	1.47476	1.98495	1.32061	0.735862	0.503481	0.487128	4.87522	22.8403
10+ years (n = 3/5/367)	25.6739	12.8157	14.7611	15.498	1.48839	2.34343	1.33654		0.141518	0.776188	1.08822	0.954346	3.67824	19.4444
Overall (n = 10/27/979)	17.5392	16.791	13.8622	12.1212	5.08622	1.90848	1.33196	1.06078	0.758548	0.685533	0.676913	0.618256	4.23446	23.3562
NB: n = number of studies/number of cohorts/number of participants
Table S6. Weighted mean relative abundance (%) of bacteria by 16S rRNA region at the family level
16s rRNA Region	Bacteroidaceae	Lachnospiraceae	Ruminococcaceae	Prevotellaceae	Bifidobacteriaceae	Veillonellaceae	Enterobacteriaceae	Coriobacteriaceae	Peptostreptococcaceae	Porphyromonadaceae	Alcaligenaceae	Rikenellaceae	Other	Unknown
V1-V3 (n = 1/3/190)		11.8947					4.0679							84.0374
incl V4 (n = 4/7/401)	34.1986	12.5357	17.5778	18.4762	1.9329	2.47422	0.547359		0.140379	0.963673	1.34348	1.05672	5.01176	3.81694
incl V6 (n = 4/16/383)	8.99441	23.8732	17.0048	11.3386	10.9755	2.28073	0.805269	2.71052	1.79198	0.739644	0.323656	0.473287	5.5377	13.1507
Whole genome (n = 1/1/5)	2.484	1.624	1.922	23.01	0.138	0.544	0.636	0.076		0.284		0.052	2.976	66.254
Overall (n = 10/27/979)	17.5392	16.791	13.8622	12.1212	5.08622	1.90848	1.33196	1.06078	0.758548	0.685533	0.676913	0.618256	4.23446	23.3562
NB: n = number of studies/number of cohorts/number of participants

## Sheet: Table S7-S9
Table S7. Weighted mean relative abundance (%) of bacteria by geographical location at the genus level
Geographical Location	Bacteroides	Prevotella	Faecalibacterium	Bifidobacterium	uncl.Lachnospiraceae	Ruminococcus	Blautia	uncl.Ruminococcaceae	Roseburia	Clostridium	Subdoligranulum	Coprococcus	Clostridium_XlVa	Parabacteroides	Eubacterium	Lachnospira	Dialister	Collinsella	Streptococcus	Oscillospira	Sutterella	Alistipes	Dorea	uncl.Clostridiales	Other	Unknown
Africa (n = 1/1/14)		53	4								4														24	15
Asia (n = 6/18/427)	10.1744	10.2289	9.03481	9.7081	0.43364	2.2064	6.92903	1.57059	3.1504	0.18763	0.05902	1.0763	0.0385	0.89379	0.04862	0.95796	0.16669	2.23845	1.06657	1.38604	0.32404	0.50869	0.60589	0.62726	7.5826	28.7956
Central America (n = 2/6/466)	23.1024	14.2005	6.09178	0.39569	4.28093	1.19572	0.51174	3.58686	0.88873	0.2543		1.36218		0.82926		0.61534	0.70127			0.737	1.15609			0.95307	5.4873	33.715
Europe (n = 5/9/215)	16.0674		9.04914	5.68935	11.1809	0.48977	1.46233	1.83767	0.34884	0.01814	5.68186			0.70349	5e-05	0.54698	2.08186		1.11767	0.00184	0.70744	0.27907			8.6834	34.0528
North America (n = 6/14/289)	13.8853	1.86422	6.55248	7.50608	0.04152	7.91411	0.17623	0.09689	1.17126	5.5397	0.9107	1.59304	4.88304	1.37706	4.47731	1.38016	1.15249	0.63967	1.47281	0.3924	0.12356	2.01953	2.03348	0.04152	10.1828	22.5726
Overall (n = 19/48/1411)	16.0011	8.69306	7.50664	5.47287	3.25725	2.7582	2.5248	1.95976	1.53994	1.27817	1.10985	1.10188	1.01179	0.933596	0.931758	0.859152	0.835323	0.80842	0.794732	0.743501	0.612977	0.610102	0.599851	0.51309	7.75729	29.8099
NB: n = number of studies/number of cohorts/number of participants
Table S8. Weighted mean relative abundance (%) of bacteria by ascending average age at the genus level
Average cohort age, grouped	Bacteroides	Prevotella	Faecalibacterium	Bifidobacterium	uncl.Lachnospiraceae	Ruminococcus	Blautia	uncl.Ruminococcaceae	Roseburia	Clostridium	Subdoligranulum	Coprococcus	Clostridium_XlVa	Parabacteroides	Eubacterium	Lachnospira	Dialister	Collinsella	Streptococcus	Oscillospira	Sutterella	Alistipes	Dorea	uncl.Clostridiales	Other	Unknown
< 4 years (n = 8/12/246)	9.97698	1.77395	5.38831	8.26126	9.77195	6.06078	0.05037	1.6061	0.48511	4.86313	0.62585	1.10789	5.73659	1.12639	3.21244	1.53204	0.01167	0.27843	2.29358	0.29402	0.65845	0.3391	1.40868		12.4834	20.6535
4 - < 6 years (n = 3/5/79)	15.1662	10.6182	10.8307	4.85958		5.11258	0.37873		1.60733	5.3365	4.11942	1.59796		0.93442	4.25685	1.48324	0.24898	0.14388	1.30267	0.41075	0.18215	1.02819	1.29345		15.1179	13.9701
6 - < 8 years (n = 1/2/22)	32.335	4.255	10.31	2.54		2.9	0.955		0.34	0.335		2.835		2.255		0.655	0.82	0.065	0.215	0.41	0.52		0.765		7.355	30.135
8 - < 10 years (n = 5/16/567)	14.3505	9.5902	9.57321	7.73318	1.06757	2.50457	5.32423	0.86076	2.81791	0.18008		1.3228	0.0146	1.05903	0.33148	0.83841	0.68894	1.66781	0.74732	1.31422	0.48067	1.05732	0.44922	0.27716	6.6202	29.1821
10+ years (n = 7/13/497)	20.2755	10.9848	5.54504	1.74135	3.19269	1.03236	0.96647	3.78685	0.64651	0.15313	2.18632	0.69129	0.01642	0.63644	0.00043	0.45959	1.50389	0.22886	0.05187	0.38254	0.81401	0.19459	0.25379	1.14048	5.5531	37.5617
Overall (n = 19/48/1411)	16.0011	8.69306	7.50664	5.47287	3.25725	2.7582	2.5248	1.95976	1.53994	1.27817	1.10985	1.10188	1.01179	0.933596	0.931758	0.859152	0.835323	0.80842	0.794732	0.743501	0.612977	0.610102	0.599851	0.51309	7.75729	29.8099
NB: n = number of studies/number of cohorts/number of participants
Table S9. Weighted mean relative abundance (%) of bacteria by 16S rRNA region at the genus level
16s rRNA region	Bacteroides	Prevotella	Faecalibacterium	Bifidobacterium	uncl.Lachnospiraceae	Ruminococcus	Blautia	uncl.Ruminococcaceae	Roseburia	Clostridium	Subdoligranulum	Coprococcus	Clostridium_XlVa	Parabacteroides	Eubacterium	Lachnospira	Dialister	Collinsella	Streptococcus	Oscillospira	Sutterella	Alistipes	Dorea	uncl.Clostridiales	Other	Unknown
V1-V3 (n = 4/9/287)	3.83479	4.65395	8.21846	1.3774	0.68699	0.4629	0.71023	0.55938	0.75027	0.08362		1.60892	0.05728	0.32017	0.00206	0.02787	0.1115	0.43214	0.13706	1.14983	0.0481	0.08923	0.45719	0.3848	5.9224	67.9134
incl V4 (n = 8/19/618)	27.0659	11.1505	5.45061	2.54206	7.11782	1.56485	0.76133	4.21469	0.74684	0.21515	1.75825	0.49765		1.20664	2e-05	0.69131	1.6108	0.00534	0.40735	0.11108	1.15595	0.55388	0.06657	0.99277	7.5458	22.6159
incl V6 (n = 5/18/479)	9.04426	7.96544	9.58904	11.4639		5.50707	6.02956		3.11417	3.43743	1.00082	1.63816	2.94614	0.90963	2.35805	1.6222	0.13081	2.11492	1.73198	1.35789	0.28544	0.56982	1.40538		9.3059	16.4718
Whole genome (n = 2/2/27)	15.4815	8.28815	10.057	9.80333		5.7037			0.15926			0.02815		1.62963	6.83704		3.27815	0.01148	0.02481			8.14815	0.03185		4.4444	26.0733
Overall (n = 19/48/1411)	16.0011	8.69306	7.50664	5.47287	3.25725	2.7582	2.5248	1.95976	1.53994	1.27817	1.10985	1.10188	1.01179	0.933596	0.931758	0.859152	0.835323	0.80842	0.794732	0.743501	0.612977	0.610102	0.599851	0.51309	7.75729	29.8099
NB: n = number of studies/number of cohorts/number of participants

## Sheet: Table S10
Table S10. Alpha diversity from systematic review studies
Author Year	Number of observed OTUs (S)	Shannon Diversity (H')	Simpson Diversity (λ)	Inverse Simpson (1/λ)	Chao1	Phylogenetic Diversity (PD) Whole Tree	Other	Comments
Avershina 2014							Modified Simpson: 1.91 (0.09)	mean (SD)
Berding 2018	DP1: Below: 422.92 (62.99), Above: 432.85 (44.44); DP2: Below: 426.54 (57.87), Above: 429.24 (51.42)	DP1: Below: 5.08 (0.43), Above: 5.31 (0.64); DP2: Below: 5.18 (0.66), Above: 2.21 (0.42)			DP1: Below: 479.64 (53.48), Above: 487.69 (43.25); DP2: Below: 488.72 (46.04), Above: 478.61 (50.90)	DP1: Below: 29.21 (3.49), Above: 29.78 (2.88); DP2: Below: 29.64 (2.95), Above: 29.35 (3.45)		DP1: dietary pattern 1, DP2: dietary pattern 2; mean (SD); no significant differences (p > 0.05)
Berni Canani 2017	PL t0: 9350 PL t3: 9550 MILK t0: 10750 MILK t3: 10650							Median estimated from Figure S2; no significant differences; PL: placebo, MILK: intervention group, t0: baseline, t3:post-intervention
Ringel-Kulka 2013		Overall: 5.4 <2 years: 5.3** 2-3 years: 5.5 3-4 years: 5.3*		Overall: 105 <2 years: 90** 2-3 years: 120 3-4 years: 105**				Median. Estimated from Figures 5 and 6. Diversity indices are calculated from the HITChip oligo-level data and therefore cannot be directly compared with those based on 16S ribosomal RNA gene sequencing.
Cheng 2016		> 1 to ≤ 2 years: 6.60 > 2 to ≤ 3 years: 6.70 > 3 to ≤ 4 years: 6.62 > 4 to ≤ 5 years: 6.48			> 1 to ≤ 2 years: 1390 > 2 to ≤ 3 years: 1420 > 3 to ≤ 4 years: 1380 > 4 to ≤ 5 years: 1275		Pielou's evenness: > 1 to ≤ 2 years: 0.910 > 2 to ≤ 3 years: 0.928 > 3 to ≤ 4 years: 0.929 > 4 to ≤ 5 years: 0.919	These diversity indices are calculated from the HITChip oligo-level data and therefore cannot be directly compared with those based on 16S rRNA sequencing. Medians estimated from Figure 1a, 1b and 1c. No significant differences were identified (p > 0.05).
De Filippo 2010	BF: 1350 EU: 951*	BF: 5.7 EU: 5.5			BF: 1878 EU: 1278*			BF: Burkina Faso, EU: Italy
De Filippo 2017	BR: 145 BT: 160 BC: 122 EU: 105	BR: 2.55 BT: 3.00 BC: 3.00 EU: 2.75			BR: 172 BT: 212 BC: 155 EU: 120			Median estimated from Figure S2; no significant differences; BR: Burkina Faso Rural, BF: Burkina Faso Town, BC: Burkina Faso City, EU: Italy
Schloss 2014				2 year old: 10.0 4 year old: 17.0 6 year old: 18.0 8 year old: 19.0 10 year old: 17.5				Estimated from Figure. Unclear if values are mean or median
Diksved 2007			Steiner: 0.914 Farm: 0.879***					Only dominant taxa are amplified and therefore diversity indices are not able to be related to other studies as are not a measure of total diversity.
Hollister 2015	16s: 162 (146-182) WGS (species detected): 93 (78-98)	16s: 4.04 (3.78-4.60) WGS: 3.50 (2.98-3.74)					Simpson's evenness 16s: 1.14 (1.10-1.20) WGS: 1.19 (1.13-1.30)	Median (Interquartile range); WGS: whole genome sequencing (n = 22)
Jakobsson 2014		VD: 3.3 CS: 3.2			VD: 92 CS: 75		Pielou's Evenness (J') VD: 0.77 CS: 0.76	VD: vaginal delivery, CS: cesearean section; median estimated from Figure 3, Figure S1A and S1B.
Chong 2015	TRFLP (n = 61): ML: 323.13 (26.96), CH: 167.47 (39.80), OA: 243.05 (37.51)a; 16s (n = 18): ML: 123.83 (7.08), CH: 104.00 (7.41), OA: 188.50 (10.98)b	TRFLP (n = 61): ML: 4.67 (0.11), CH: 3.66 (0.27), OA: 4.32 (0.24)a; 16s (n = 18) ML: 2.97 (0.19), CH: 2.80 (0.16), OA: 3.85 (0.11)b		TRFLP (n = 61): ML: 76.58 (11.77), CH: 47.01 (15.55), OA: 79.55 (13.96); 16s (n = 18) ML: 8.90 (2.11), CH: 8.90 (2.64), OA: 22.26 (2.63)b			Pielou's Evenness (J'): TRFLP (n = 61): ML: 0.830 (0.05), CH: 0.801 (0.08), OA: 0.846 (0.06); 16s (n = 18) ML: 0.600 (0.04), CH: 0.588 (0.03), OA: 0.721 (0.04)b	ML: Malays, CH: Chinese, OA: Orang Asli; a: groups are significantly different (p < 0.05); b: OA group is significantly different to ML and CH groups (p < 0.05)
Karlsson 2012		OO: 2.93 (2.92-3.09) NW: 3.03 (2.88-3.17)						T-RFLP data used to calculate diversity; OO: Overweight or obese, NW: Normal weight
Kisuse 2018	BK: 138 BR: 152				Chao1 BK = 168, BR = 203*		ACE BK = 170 BR = 205*	Diversity indices were determined at a sequence depth of 5,000 reads per sample with 10 random iterations. Estimated from Figure 3 and 4.BK: Bangkok, BR: Burirum
Koenig 2011						Increased over time and was positively correlated with age (R2 = 0.5)		Raw data not available.
Lim 2015	440						Faith's Phylogenetic Diversity: 27	Estimate from Figure 5a and 5b
Lin 2013	BA: 349 (17) USA: 249 (10)***	BA: 5.9 (0.1) USA: 5.0 (0.1)***				BA: 21.2 (1.2) USA:13.4 (0.6)***	Shannon Equitability Index (Eh): BA: 0.70 (0.01) USA: 0.63 (0.01)***	Mean (SD); BA: Bangladesh, USA: United States
López-Contreras 2018		NW: 4.5 OB: 4.5						Estimated from Figure 1a; NW: normal weight, OB: obese
Nakayama 2015	Beijing: 315 Lanzhou: 315 Tokyo: 225 Fukuoka: 235 Taipei: 265 Taichung: 250 Bangkok: 250 Khon Kaen: 320 Yogyakarta: 325 Bali: 325	Beijing: 6.55 Lanzhou: 6.45 Tokyo: 5.95 Fukuoka: 6.05 Taipei: 6.25 Taichung: 6.10 Bangkok: 6.25 Khon Kaen: 6.65 Yogyakarta: 6.70 Bali: 6.75				Beijing: 12.6 Lanzhou: 12.0 Tokyo: 9.8 Fukuoka: 10.0 Taipei: 10.6 Taichung: 10.2 Bangkok: 11.0 Khon Kaen: 14.2 Yogyakarta: 15.0 Bali: 14.6		Raw data not available. Created from rareified data using 2000 reads per participant in two iterations. Medians estimated from Figure 6a. Significant differences were too many to report. Briefly, the two Japanese cities were reported significantly lower alpha diversity than 4 other cities for all three measures (p < 0.05). Both Indonesian cities and Khon Kaen had significantly greater phylogeneti…
Nakayama 2017	BB: 610 OC: 540	BB: 6.9 OC: 6.8				BB: 15 OC: 14*		Created from rareified data using 5000 reads per participant in ten iterations. Median estimated from from Figure 3C. BB: BayBay, OC: Ormoc
Nicolucci 2017	OI initial: 460.4 (68); final: 439.6 (70.1) Placebo initial: 435.7 (58.8); final: 420.3 (54.1)	OI initial: 6.22 (0.4); final: 5.93 (0.5)** Placebo initial: 6.11 (0.4); final: 5.89 (0.4)**	OI initial: 0.97 (0.01); final: 0.96 (0.02)** Placebo initial: 0.97 (0.01); final: 0.96 (0.01)**					Mean (SD); ** p < 0.01 within group compared to baseline; OI: intervention group, Placebo: placebo group
Riva 2017		NW: 3.42 OB: 3.26		NW: 14.5 OB: 11.0	NW: 258 OB: 252			Estimated from Figure S2; NW: normal weight, OB: obese
Hollister 2018	OB at BL: 217 (48) OB at 6m: 224 (51) NW: 199 (53)	OB at BL: 4.78 (0.79) OB at 6m: 4.80 (0.84) NW: 4.65 (0.94)	OB at BL: 0.89 (0.08) OB at 6m: 0.89 (0.08) NW: 0.88 (0.11)					OB: obese, NW: normal weight; mean (SD)
Yassour 2016					Antibiotic positive: 580 Antibiotic negative: 625			Median. Chao1 in children 24-36 months estimated from Figure S6A.
Zhou 2016		4.45		10.5				Median. Estimated from Figure S6A and S6B. Simpson's Reciprocal Index reported
Monira 2011	546							mean
Studies with no data were not included in the table; * p < 0.05, **p < 0.01, ***p < 0.001 (unless explicitly stated otherwise)

## Sheet: Table S11
Table S11. Short chain fatty acid concentrations from systematic review studies.
Author Year	Total SCFA (umol/g)	Calculated total SCFA (umol/g) ^	Ratio (acetate:propionate: butyrate)+	Acetate (umol/g)	Propionate (umol/g)	Butyrate (umol/g)	Valerate (umol/g)	Comments	Method of analysis
Berding 2018		DP1: Above: 185.8, Below: 169.4; DP2: Above: 166.6, Below: 188.4	DP1: Above: 2.7:0.9:1, Below: 3.6:1.3:1; DP2: Above: 3.2:1.2:1, Below: 2.7:1.0:1	DP1: Above: 104.4 (63.7), Below: 102.7 (69.6); DP2: Above: 97.4 (67.3), Below: 109.6 (65.5)	DP1: Above: 38.9 (18.3), Below: 38.1 (25.3); DP2: Above: 38.4 (23.6), Below: 38.6 (20.4)	DP1: Above: 42.5 (35.4), Below: 28.6 (24.9); DP2: Above: 30.8 (24.0), Below: 40.2 (36.7)	DP1: Above: 4.3 (2.9), Below: 3.1 (2.4); DP2: Above: 3.8 (2.7), Below: 3.6 (2.7)	Baseline SCFA concentrations: DP1: dietary pattern 1, DP2: dietary pattern 2; mean (SD); no significant differences (p > 0.05). See additional note in Table S12 for 6 month follow up comparisons.	Instrument: gas chromatography but detector details not provided;use of internal standards not specified
Berni Canani 2017						PL t0: 12 PL t3: 10 MILK t0: 12 MILK t3: 33ab		PL: placebo group, MILK: intervention group; Median estimated from Figure 3; a: significantly greater than MILK t0 (p < 0.05), b: significantly greater than PL t3 (p < 0.05)	Instrument: gas chromatography with flame ionisation detection; internal standard used
De Filippo 2010	BF: 67.8 (12.8) EU: 30.1 (4.4)***	BF: 66.9 EU: 29.6	BF: 3.8:2.5:1 EU: 8.4:2.5:1	BF: 34.7 (4.4) EU: 20.9 (2.7)**	BF: 23.0 (7.3) EU: 6.2 (1.2)**	BF: 9.2 (1.9) EU: 2.5 (0.5)***	BF: 0.9 (0.1) EU: 0.5 (0.1)**	BF: Burkina Faso, EU: Italy; Mean (SEM).	Instrument: gas chromatography with mass spectrometry detection; isotopically labelled internal standards used
De Filippo 2017	BR: 84.3 (14.27), BT: 34.84 (2.84), BC: 50.28 (0.36), EU: 30.14 (4.47)***	BR: 82.8, BT: 34.06, BC: 49.41, EU: 29.61	BR: 4.0:2.2:1 BT: 2.7:1.4:1, BC: 3.0:0.7:1, EU: 8.3:2.5:1	BR: 46.4 (7.87), BT: 17.89 (1.59), BC: 31.26 (0.28), EU: 20.87 (2.78)**	BR: 24.9 (5.71), BT: 9.42 (1.76), BC: 7.69 (1.01), EU: 6.24 (1.26)**	BR: 11.5 (2.1), BT: 6.75 (0.66), BC: 10.46 (0.32), EU: 2.5 (0.57)***	BR: 1.4 (0.28), BT: 0.79 (0.21), BC: 0.88 (1.1), EU: 0.53 (0.09)***	BR: Burkina Faso Rural, BT: Burkina Faso Town, BC: Burkina Faso City, EU: Italy; Mean (SEM); comparing BR and EU children, other comparisons not reported here	Instrument: gas chromatography with mass spectrometry detection; isotopically labelled internal standards used
Payne 2010	OB: 142.8 (28.6) NW: 124.9 (31.5)	OB: 242.9 NW: 124.8	OB: 2.4:0.9:1 NW: 3.1:0.9:1	OB: 80.6 (18.8) NW: 77.9 (24.6)	OB: 29.2 (13.5) NW: 21.6 (8.2)*	OB: 33.1 (10.3) NW: 25.3 (8.7)*	OB: 0.97 (1.27) NW: 2.09 (1.56)*	Values are mM; Mean (SD)	Instrument: high performance liquid chromatograph; detector details not provided; no information provided on the use of internal standards
Kisuse 2018					BK: 33.3 (19.6) BR: 51.5 (36.5)	BK: 32.9 (21.7) BR: 54.67 (20.7)*		mean (SD). BK: Bangkok, BR: Burirum	Instrument: capillary electrophoresis with mass spectrometry detection; isotopically labelled internal standard used
Koenig 2011		31.1	3.7:1.3:1	19	6.9	5.2		Estimated average from Figure S2, Step 4 (454-838 days). Raw data not reported.	Instrument: gas chromatography with mass spectrometry detection; isotopically labelled internal standards used
Riva 2017	NW: 47.5 (20.4) OB: 65.3 (32.4)**	NW: 47.5, OB: 65.3	NW: 3.6:1.0:1, OB: 3.3:1.0:1	NW: 30.3 (13.0) OB: 40.4 (18.9)**	NW: 8.8 (5.8) OB: 12.5 (7.7)*	NW: 8.4 (5.3) OB: 12.4 (9.8)*		Mean (SD). NW: normal weight, OB: obese	Instrument: capillary electrophoresis with UV detection; internal standard used
Murugesan 2015		NW: 319 OV: 291 OB: 243	NW: 2.9:2.2:1 OV: 4.0:4.6:1 OB: 5.5:2.9:1	NW: 147 OV: 122 OB: 142	NW: 112 OV: 139 OB: 75a	NW: 50 OV: 30 OB: 26b		Values are mM; Mean estimated from Figure 1; a: significantly lower than NW and OV groups (p < 0.05); b: significantly lower than NW group (n < 0.05)	Instrument: high performance liquid chromatograph with UV detection; internal standard used
Studies with no data were not included in the table; * p < 0.05, **p < 0.01, ***p < 0.001 (unless explicitly stated otherwise)
^ Total SCFA manually calculated by summing acetate, propionate and butyrate together
+ Manually calculated

## Sheet: Table S12
Table S12. Detailed study information and dietary and other analysis.
OLDArticleID	Author Year	Title	Sample size (detailed)	Inclusion Criteria	Exclusion Criteria	Dietary assessment	DNA extraction protocol	Dietary analysis	Additional notes or analysis	DOI
1	Avershina 2014	Major faecal microbiota shifts in composition and diversity with age in a geographically restricted cohort of mothers and their children	86 mothers and their children (N not specified); subset of 39 pyrosequenced	General population who received invitation letter, no further criteria was required	Not applicable	Did not complete/include; authors note that children follow normal diet	Skanseng et al 2006; MCR-ALS according to Avershina et al 2013	None reported	Mean (SD) modified BC index: 0.12 (0.02)	10.1111/1574-6941.12223
2	Berding 2018	Fecal microbiome composition and stability in 4- to 8-year old children is associated with dietary patterns and nutrient intake	22 (f = 8)	Not applicable	Presence of functional digestive disorder, use of antibiotics, probiotics or prebiotics in 3 months prior to study, medication use or following a special diet (eg gluten free diet)	Youth and Adolscent Food Frequency Questionnaire. 3 Day Food Record	QiAamp Fast DNA Stool Mini Kit	No significant difference in alpha- or beta-diversity in either dietary pattern over the 6-month period. No significant differences in age, gender, BMI, race or nutritional supplement use were observed across factor score categories for either dietary pattern. Due to the large number of sstatistically significant correlations between components of diet and taxa, only those mentioned in the main t…	Authors split intakes into two distinct dietary patterns. Dietary Pattern 1 (DP1): fish, refined carbohydrates, vegetables, juice and sweetened beverages, protein foods, kid’s meals, condiments and snack and sweets. Dietary Pattern 2 (DP2): grains, dairy and legumes, nuts and seeds. Fruit and starchy foods were present in both patterns, but were more associated with DP1 and DP2, respectively. SCF…	10.1016/j.jnutbio.2018.01.002
4	Bisanz 2014	Randomized Open-Label pilot study of the influence of probiotics and the gut microbiome on toxic metal levels in Tanzanian pregnant women and school children	N = 44; control group (CG) = 22 (f = 16), probiotic yoghurt (PY) 21 (f = 15)	6 to 10 year olds in good health	Know milk allergy and/or lactose intolerance	Basic dietary information including frequency and species of fish consumed	ESNA Stool kit (Omega Bio-tek)	None reported	Probiotic yoghurt did not have an observed effect on community composition, as measured by weighted and unweighted UniFrac. Succinvibrionaceae and Gammaproteobacteria were positively associated with blood lead concentrations (both p < 0.05)	10.1128/mBio.01580-14
5a	Ringel-Kulka 2013	Intestinal microbiota in healthy U.S. young children and adults--a high throughput microarray analysis	N = 28 (f = 15)	No history of treatment with antibiotics within the previous 4 weeks, and no intentional consumption of probiotics within two weeks prior to study participation	Not applicable	None recorded	DNA Clean-up Kit (QIAGEN, Germany)	None reported	Age, gender, ethnicity or BMI did not effect microbiota profile (PCA and RDA)	10.1371/journal.pone.0064315
5b	Cheng 2016	Discordant temporal development of bacterial phyla and the emergence of core in the fecal microbiota of young children	N = 28	See Ringel-Kulka et al., 2013.	See Ringel-Kulka et al., 2013.	See Ringel-Kulka et al., 2013.	See Ringel-Kulka et al., 2013.	None reported	Not applicable	10.1038/ismej.2015.177
6a	De Filippo 2010	Impact of diet in shaping gut microbiota revealed by a comparative study in children from Europe and rural Africa	N = 29 (f = 12); Burkina Faso (BF) = 14 (f = 6), Italy (EU) = 15 (f = 6)	No antibiotics or probiotics in previous 6 months, no hospitalisations in previous 6 months.	Moderate or severe malnutrition	BF: in-depth dietary interview with mother; EU: 4-day dietary questionnaire	Zoetandal et al, 2006, Nat Protoc, 1, 954-959	No comparisons between dietary intake data and taxa were made.	MANOVA considering all phyla found significant difference between groups (P < 0.001). FB ratio: EU 2.8 ± 0.06, BF 0.47 ± 0.05.	10.1073/pnas.1005963107
6b	De Filippo 2017	Diet, environments, and gut microbiota. A preliminary investigation in children living in rural and Urban Burkina Faso and Italy	N = 37 (f = 14); Burkina Faso rural (BR) = 11 (f = 3), Burkina Faso town (BT) = 8 (f = 3), Burkina Faso city (BC) = 5 (f = 4), Italy (EU) = 13 (f = 4)	See De Filippo et al., 2010.	See De Filippo et al., 2010.	BR/BT/BC: in-depth dietary interview with mother; EU: 4-day dietary questionnaire	See De Filippo et al., 2010.	No comparisons between dietary intake data and taxa were made.	Unweighted and weighted UniFrac show significantly different clustering between BR and EU children (both p = 0.0001).	10.3389/fmicb.2017.01979
7	Schloss 2014	The dynamics of a family’s gut microbiota reveal variations on a theme	N = 4 (f = 2)	From a single family	Signs of diarrhea in the previous seven days. Recent antibiotic usage and signs of obvious illness during the month covered by this study.	Unweighted food diary for study duration	PowerSoil DNA Isolation Kit (MoBio)	No comparisons between dietary intake data and taxa were made.	None	10.1186/2049-2618-2-25
9	Ghosh 2014	Gut microbiomes of Indian children of varying nutritional status	n = 5 (selected subgroup of 'healthy' children)	No history of diarrhea or any acute respiratory infection or had antiobiotics in 4 weeks prior to sampling	Not applicable	None recorded	QIAamp DNA Stool Mini Kit (Qiagen, USA)	None reported	Not applicable	10.1371/journal.pone.0095547
11	Hollister 2015	Structure and function of the healthy pre-adolescent pediatric gut microbiome	16s rRNA = 37 (f = 19), WGS = 22 (f = 12)	Not applicable	Abdominal pain with or without organic cause, recent major dietary changes, use of antibiotics in last month, probiotics within last 6 months and menarche, in girls	Did not complete/include	PowerSoil DNA Isolation Kit modified using HMP protocols.	None reported	16s and WGS relative abundances at the genus level were strongly concordant (r = 0.71). B-diversity: 16s: No significant difference in community structure for sex, ethnicity or BMI but race was marginally significant (p = 0.05).	10.1186/s40168-015-0101-x
13	Jakobsson 2014	Decreased gut microbiota diversity, delayed Bacteroidetes colonisation and reduced Th1 responses in infants delivered by caesarean section	24 (f = 11)	From a family who has at least one person with an allergic disease	Not applicable	Did not complete/include	FastDNA SPIN Kit for Soil (BIO 101, USA)	None reported	Not applicable	10.1136/gutjnl-2012-303249
14	Chong 2015	Effect of ethnicity and socioeconomic variation to the gut microbiota composition among pre-adolescent in Malaysia	N = 61 (f = 28); Chinese = 17 (f = 9), Malays = 24 (f = 9), Orang Asli = 20 (f = 10)	No sibling participating, not undergoing antiobiotic treatment	Urine in sample	Did not complete/include	NucleoSpin Soil kit (MACHEREY-NAGEL, Germany)	None reported	TRFLP: PERMANOVA and CAP analyses indicate presence of distinct community structure between ethnic groups (p < 0.01).	10.1038/srep13338
17	Kisuse 2018	Urban diets linked to gut microbiome and metabolome alterations in children: A comparative cross-sectional study in Thailand	N = 45; Bangkok, n = 17 (f = 3), Buriram city n = 28 (f = 16); gender info for one child not provided	Not applicable	Antibiotics within 2 weeks of sampling, diarrhea within 1 month of sampling	Diet record for 7 days prior to stool (asked about menu, ingredients and quantaty of every meal). Used INMUCAL Nutrients V3 database NB1 program (Institute of Nutrition, Mahidol University, 2013)	Modified version of Matsuki et al, 2004, Appl Environ Microbiol, 70, 7220-7228	Bangkok type (Negativicutes + Bacteroides + Porphyromonadaceae + Bifidobacterium) and the Buriram type (Peptostreptococcaceae + unclassified Ruminococcaceae). The ratio of the sum of the Buriram type to the sum of the Bangkok type was calculated for each child (the ratio is called the BR/BK taxa ratio). Fat intake (g/day) negatively correlated with BR/BK taxa ratio (R2 = 0.16, p = 0.014). Nutrien…	PICRUSt analysis compared functional pathways and metabolotypes and therefore ignored.	10.3389/fmicb.2018.01345
18	Koenig 2011	Succession of microbial consortia in the developing infant gut microbiome	N = 1	Not applicable	Not applicable	Did not complete/include	Custom protocol	None reported	Metagenomic data from days 371-454 show an enrichment of genes related to carbohydrate fermentation, Gram-negative cell well, and capsule formation.	10.1073/pnas.1000081107
20	Lim 2015	Early life dynamics of the human gut virome and bacterial microbiome in infants	N = 8	No apparent underlying genetic disease or chronic disease	Not applicable	Did not complete/include	Reyes et al, 2012, Nat Rev Microb	None reported	UniFrac difference (p < 0.01) between twins compared to within twins.	10.1038/nm.3950
21	Lin 2013	Distinct Distal Gut Microbiome Diversity and Composition in Healthy Children from Bangladesh and the United States	N = 10; Bangladesh (BA) n = 6 (f = 4), USA n = 4 (f = 2)	BA: none (slum-like conditions); USA: no antibiotics, diarrheal illnesses, international travel, or known bacterial, viral, or parasitic disease within 3 months of first sample and during 6 months of collection.	Not applicable	Did not complete/include	QiAamp DNA Stool Mini Kit	None reported	b-diversity (ANOSIM): all children were distinct from one another (R > 0.5, p < 0.01), except for two interactions between bangladeshi children which suggest some overlap (both R = 0.44, p < 0.05)	10.1371/journal.pone.0053838
22	López-Contreras 2018	Composition of gut microbiota in obese and normal-weight Mexican school-age children and its association with metabolic traits	N = 138; Normal weight (NW) = 67 (f = 29), Obese (OB) = 71 (f = 29)	Not applicable	Recent weight lost >10% of body weight, antibiotic treatment and the occurrence of diarrhoea or acute gastrointestinal ill- ness 3 months prior to recruitment.	Semi-qantitative FFQ on dietary intake for previous year (Hernandez-Avila et al, 1998).	QIAamp DNA Stool Mini Kit (Qiagen, Germany)	Subsample (n = 65) returned completed FFQ. No significant differences were observed for any dietary intake information (energy, macronutrients, energy derived from macronutrients and fibre)	No associations with KEGG pathways were significant after FDR correction. Relative abundance of B. eggerthii was positively correlated with BMI percentile (rho = 0.362, q = 0.001) and body fat percentage (rho = 0.465, q < 0.0001). Conversely, B. plebeius was negatively associated with body fat percentage (rho = -0.263, q = 0.042). Unclassified Christensenellaceae was also negatively associated wi…	10.1111/ijpo.12262
25	Nakayama 2015	Diversity in gut bacterial community of school-age children in Asia	N = 303; Beijing, China n = 31 (f =15), Lanzhou, China, n = 28 (f = 19); Tokyo, Japan, n = 43 (f = 21); Fukuoka, Japan, n = 40 (f = 20); Taipei, Taiwan, n = 25 (f = 12); Taichung, Taiwan, n = 28 (f = 11); Bangkok, Thailand, n = 26 (f = 13); Khon Kaen, Thailand, n = 26 (f = 15); Yogyakarta, Indonesia, n = 30 (f = 13); Bali, Indonesia, n = 26 (f = 17);	No infectous disease that required medical attention in previous 2 weeks, were born and raised in sampling country	Not specified	FFQ of food group intake from previous 2 weeks.	Modified version of Matsuki et al, 2004, Appl Environ Microbiol, 70, 7220-7228	Food vs taxa was all enterotype and therefore excluded.	PICRUSt analysis was all enterotype and therefore excluded.	10.1038/srep08397
26	Nakayama 2017	Impact of westernized diet on gut microbiota in children on Leyte island	N = 43; BayBay (BB) n = 24 (f = 10), Ormoc (OM) n = 19 (f = 7)	Not specified	Not specified	FFQ of previous 3 months (modified version of Singapore National Dietary Survey).	Matsuki et al, 2004, Appl Environ Microbiol, 70, 7220-7228	Spearman's rho fat intake ratio vs relative abundance taxa (40 children, excluded 3 outliers): phylum Bacteroidetes negatively associated with fat intake ratio (rho = -0.535, p = 0.0004) and Firmicutes positively associated (rho = 0.578, p = 0.0001); genus Bacteroides, Ruminococcus and Blautia positively associated with fat intake ratio (rho = 0.583, p = 0.0001; rho = 0.320, p = 0.044; rho = 0.32…	Not applicable	10.3389/fmicb.2017.00197
27	Nicolucci 2017	Prebiotics Reduce Body Fat and Alter Intestinal Microbiota in Children Who Are Overweight or With Obesity	N = 42; Prebiotics (OI) = 22 (f = 10), Placebo = 20 (f = 8)	Tanner stage <4	Child diagnosed with type 1 or 2 diabetes, liver disease, cardiovascular abnormalities, supplement or medication use influencing appetite, weight or metabolism, currently following a weight loss diet, > 3 kg weight loss 12 weeks before the initial test day, extreme changes in exercise intensity 4 weeks prior, or antibiotic use < 3 months prior	Did not complete/include	FastDNA Spin Kit for Feces (MP Biomedicals, Canada)	None reported	ANOSIM analysis revealed a significant difference between initial and final microbiomes in the OI group (p = 0.042). No significant differences between the two time points and groups or time points in the placebo group were observed.	10.1053/j.gastro.2017.05.055
28	Riva 2017	Pediatric obesity is associated with an altered gut microbiota and discordant shifts in Firmicutes populations	N = 78; obese (OB) n = 42 (f = 21), normal weight (NW) n = 36 (f = 19)	North Italy born from Caucasian parents, birthweight ≥2500 grams, gestational age 37–42 weeks, singleton birth, no neonatal disease or congenital malformation	Chronic or acute intestinal diseases, treatments with antibiotic and probiotic/prebiotic in the previous month, obesity-related comorbidity conditions (e.g., insulin resistance, nonalcoholic fatty liver disease)	Age-adjusted food frequency questionnaire (116 items; Verduci et al., 2007)	Spin stool DNA kit (Stratec Molecular, Berlin, Germany)	Although no comparisons between dietary intake data and taxa were made, obese children consumed significantly more calories per day (p = 0.001), and grams of protein (p = 0.001), carbohydrates (p = 0.001), sugars (p = 0.012) and fats (p = 0.033) per day (adjusted for age and sex).	Not applicable	10.1111/1462-2920.13463
30a	Smith-Brown 2016	Dairy and plant based food intakes are associated with altered faecal microbiota in 2 to 3 year old Australian children	37 (f = 16)	Not applicable	Antibiotic use in previous 3 months, pre-existing gastroinstestinal and immunodeficiency diesease, medications know to impact microbiota in previous 4 weeks, NDAIDS or antacids in previous 2 weeks.	FFQ (Child and Adolescent Eating Survey, Uni of Newcastle), Three 24-hour food recalls. Analysed with Foodworks 8.	MoBio (kit not specified)	Spearman's corr for diversity(Shannon)/richness(Chao1): dairy serve intake (FFQ data) was negatively associated with diversity (rho = -0.45, p = 0.006, pFDR = 0.036); dairy serve intake (24 hr recall) was negatively associated with richness (rho = -0.51, p = 0.001, pFDR = 0.006). Vegetarian protein (soy, pulses and nuts) serve intake (FFQ data) was negatively associated with the relative abundanc…	Not applicable	10.1038/srep32385
30b	Smith-Brown 2018	Male-specific association between fat-free mass index and fecal microbiota in 2- to 3-year-old Australian children	See Smith-Brown et al., 2016.	See Smith-Brown et al., 2016.	See Smith-Brown et al., 2016.	See Smith-Brown et al., 2016.	See Smith-Brown et al., 2016.	None reported	Weighted Unifrac was associated with Fat Free Mass Index (FFMI) z score and BMI z score in the whole group (R squared = 0.086, p = 0.018, and R squared = 0.057, p = 0.049, respectively). When stratified by gender, only the weighted UniFrac in boys was significantly associated with any index (FFMI z score R squared = 0.148, p = 0.027). Further analysis reveals that FFMI z score in boys is positive…	10.1097/MPG.0000000000001780
31	Hollister 2018	Characterization of the stool microbiome in Hispanic preschool children by weight status and time	N = 30 (additional 22 normal weight children recruited as controls; did not undergo intervention)	None except percentile cutoff for obese children	Not applicable	Block screener at BL and follow-up (Garcia-Dominic et al., 2012; Hunsberger et al., 2015). USA developed FFQ (cups food group/day)	QIAamp Fast DNA Stool Mini Kit (QIAGEN)	Not related to taxa. However, obese children reported cosumingly significantly less added sugars, total sugar, daily number of SSBs and daily kJs derived from SSBs (p < 0.05) after their six month dietary intervention.	F:B ratio did not differ between any of the groups or time points. Seven OTUs were sig corr with BMI z-scores.	10.1089/chi.2017.0122
32	Yassour 2016	Natural history of the infant gut microbiome and impact of antibiotic treatment on bacterial strain diversity and stability	N = 39; Antibiotic negative = 19, Antibiotic positive (9-15 courses) = 20	Receiving either none or at least 9 antibiotic courses in the first 3 years of life.	Not specified	Did not complete/include	QIAamp DNA Stool Mini Kit (Qiagen, Germany)	None reported	Using Jaccard Index (measuring overlapping OTUs), median stability of consecutive samples was significantly higher in AB negative children than AB positive children (p = 0.00003).	10.1126/scitranslmed.aad0917
35	Zhou 2016	Diversity of gut microbiota metabolic pathways in 10 pairs of Chinese infant twins	N = 14; MZ = 6 (f = 6); DZ = 8 (f = 3)	Attended routine visit at children's hospital in Southern China	Not applicable	Did not complete/include	StoolGen DNA kit (CWBiotech Co, China)	None reported	Clear metabolic shifts are noted around 1 years of age. Monzygote twins shared more taxa than DZ twins. Limited changes in metabolic functions as age changes.	10.1371/journal.pone.0161627
37	Murugesan 2015	Study of the diversity and short-chain fatty acids production by the bacterial community in overweight and obese Mexican children.	N = 190; Normal weight (NW) = 81 (f = 46), Overweight (OV) = 29 (f = 18), Obese (OB) = 80 (f = 42)	Healthy and had not received antiobiotics in previous 3 months	Not applicable	7-days recall of 7 food groups (Arimond and Ruel, 2004)	QiAamp DNA Stool Mini Kit	Not included in analysis with taxa, however, normal and obese children reported a similar variety in their diet with overweight children having less variety (p values not reported)	PCA plot revealed little distinction in weighted UniFrac distances between the groups	10.1007/s10096-015-2355-4
39	Monira 2011 [42]	Gut microbiota of healthy and malnourished children in Bangladesh	N = 7 (f = 5)	No history of disease and did not receive antibiotics during last 2 months	Not applicable	No official questionnaire or record. Authors report participants consumed typical Bangladeshi foods but malnourished were less likely to have access to protein rich foods such as meat, milk, fish and egg.	Magne et al, 2006, FEMS Microbiol Ecol, 57, 128-138	None reported	None	10.3389/fmicb.2011.00228
